# Supplementary material for: Association Between Long Term Exposure to PM2.5 and Its Components on Severe Obesity in Chinese Children and Adolescents: A National Study in China
Source: Children (Basel). 2024 Dec 18;11(12):1536. doi: 10.3390/children11121536 (PMC11726891; doi:10.3390/children11121536)
Supplement: Supplementary file 1 [file children-11-01536-s001.zip]

Archive with 1 entries (1 files):
- children-3308756-supplementary.pdf
